# Supplementary material for: Employment, Economic, and Sociodemographic Factors Associated with Changes in Smoking and Drinking Behaviors during the COVID-19 Pandemic in South Korea
Source: Int J Environ Res Public Health. 2022 Feb 28;19(5):2802. doi: 10.3390/ijerph19052802 (PMC8910664; doi:10.3390/ijerph19052802)
Supplement: Supplementary file 1 [file ijerph-19-02802-s001.zip]

Archive with 1 entries (1 files):
- ijerph-1574459-supplementary.pdf
